# Supplementary material for: Validation of Structural Grounds for Anomalous Molecular Mobility in Ionic Liquid Glasses
Source: Molecules. 2021 Sep 26;26(19):5828. doi: 10.3390/molecules26195828 (PMC8510339; doi:10.3390/molecules26195828)
Supplement: Supplementary file 1 [file molecules-26-05828-s001.zip]

Archive with 1 entries (1 files):
- molecules-1366066-supplementary.pdf
